# Supplementary material for: HSV-1 Infection of Epithelial Dendritic Cells Is a Critical Strategy for Interfering with Antiviral Immunity
Source: Viruses. 2022 May 14;14(5):1046. doi: 10.3390/v14051046 (PMC9147763; doi:10.3390/v14051046)
Supplement: Supplementary file 1 [file viruses-14-01046-s001.zip]

Archive with 1 entries (1 files):
- viruses-1677478-supplementary.pdf
